# Supplementary material for: Analyzing willingness for extracorporeal cardiopulmonary resuscitation in refractory ventricular fibrillation
Source: PLoS One. 2023 Jan 26;18(1):e0281092. doi: 10.1371/journal.pone.0281092 (PMC9879451; doi:10.1371/journal.pone.0281092)
Supplement: S2 File — (XLS) [file pone.0281092.s002.xls]

## Sheet: Data
응답자ID	block	score	age	sex	place	witness	bcpr	aed	ecg	defib	ctoc	ctoa	sti	tti	Q2	Q2_R	Q3	Q4	Q4_R	Q9	Q10
1	15	100	55	M	p	Y	Y	shockable	VF	3	0	6	11	9	46	2	2	21	4	2	1
1	16	100	57	M	p	Y	Y	shockable	VF	3	0	6	11	12	46	2	2	21	4	2	1
1	17	100	52	M	h	Y	Y	shockable	VF	3	0	6	11	16	46	2	2	21	4	2	1
1	21	100	52	M	p	Y	Y	shockable	VF	4	0	6	19	9	46	2	2	21	4	2	1
1	23	100	57	M	p	Y	Y	shockable	VF	4	0	6	19	16	46	2	2	21	4	2	1
1	26	100	54	M	p	Y	Y	shockable	VF	3	0	6	23	16	46	2	2	21	4	2	1
1	24	100	52	M	p	Y	Y	shockable	VF	4	0	6	23	9	46	2	2	21	4	2	1
1	22	100	58	M	h	Y	Y	shockable	VF	3	0	6	19	12	46	2	2	21	4	2	1
1	25	100	55	M	p	Y	Y	shockable	VF	4	0	6	23	12	46	2	2	21	4	2	1
106	23	80	57	M	p	Y	Y	shockable	VF	4	0	6	19	16	43	2	1	17	3	1	2
106	17	80	52	M	h	Y	Y	shockable	VF	3	0	6	11	16	43	2	1	17	3	1	2
106	15	85	55	M	p	Y	Y	shockable	VF	3	0	6	11	9	43	2	1	17	3	1	2
106	22	70	58	M	h	Y	Y	shockable	VF	3	0	6	19	12	43	2	1	17	3	1	2
106	16	75	57	M	p	Y	Y	shockable	VF	3	0	6	11	12	43	2	1	17	3	1	2
106	24	80	52	M	p	Y	Y	shockable	VF	4	0	6	23	9	43	2	1	17	3	1	2
106	25	60	55	M	p	Y	Y	shockable	VF	4	0	6	23	12	43	2	1	17	3	1	2
106	21	80	52	M	p	Y	Y	shockable	VF	4	0	6	19	9	43	2	1	17	3	1	2
106	26	85	54	M	p	Y	Y	shockable	VF	3	0	6	23	16	43	2	1	17	3	1	2
109	17	87	52	M	h	Y	Y	shockable	VF	3	0	6	11	16	53	3	1	20	4	1	1
109	25	67	55	M	p	Y	Y	shockable	VF	4	0	6	23	12	53	3	1	20	4	1	1
109	15	90	55	M	p	Y	Y	shockable	VF	3	0	6	11	9	53	3	1	20	4	1	1
109	16	85	57	M	p	Y	Y	shockable	VF	3	0	6	11	12	53	3	1	20	4	1	1
109	21	91	52	M	p	Y	Y	shockable	VF	4	0	6	19	9	53	3	1	20	4	1	1
109	26	50	54	M	p	Y	Y	shockable	VF	3	0	6	23	16	53	3	1	20	4	1	1
109	22	84	58	M	h	Y	Y	shockable	VF	3	0	6	19	12	53	3	1	20	4	1	1
109	24	91	52	M	p	Y	Y	shockable	VF	4	0	6	23	9	53	3	1	20	4	1	1
109	23	93	57	M	p	Y	Y	shockable	VF	4	0	6	19	16	53	3	1	20	4	1	1
12	26	70	54	M	p	Y	Y	shockable	VF	3	0	6	23	16	45	2	1	20	4	2	1
12	23	70	57	M	p	Y	Y	shockable	VF	4	0	6	19	16	45	2	1	20	4	2	1
12	21	70	52	M	p	Y	Y	shockable	VF	4	0	6	19	9	45	2	1	20	4	2	1
12	17	70	52	M	h	Y	Y	shockable	VF	3	0	6	11	16	45	2	1	20	4	2	1
12	24	50	52	M	p	Y	Y	shockable	VF	4	0	6	23	9	45	2	1	20	4	2	1
12	16	70	57	M	p	Y	Y	shockable	VF	3	0	6	11	12	45	2	1	20	4	2	1
12	15	70	55	M	p	Y	Y	shockable	VF	3	0	6	11	9	45	2	1	20	4	2	1
12	22	70	58	M	h	Y	Y	shockable	VF	3	0	6	19	12	45	2	1	20	4	2	1
12	25	70	55	M	p	Y	Y	shockable	VF	4	0	6	23	12	45	2	1	20	4	2	1
129	16	76	57	M	p	Y	Y	shockable	VF	3	0	6	11	12	26	1	2	3	1	2	1
129	24	48	52	M	p	Y	Y	shockable	VF	4	0	6	23	9	26	1	2	3	1	2	1
129	25	59	55	M	p	Y	Y	shockable	VF	4	0	6	23	12	26	1	2	3	1	2	1
129	22	55	58	M	h	Y	Y	shockable	VF	3	0	6	19	12	26	1	2	3	1	2	1
129	17	63	52	M	h	Y	Y	shockable	VF	3	0	6	11	16	26	1	2	3	1	2	1
129	15	53	55	M	p	Y	Y	shockable	VF	3	0	6	11	9	26	1	2	3	1	2	1
129	21	51	52	M	p	Y	Y	shockable	VF	4	0	6	19	9	26	1	2	3	1	2	1
129	26	58	54	M	p	Y	Y	shockable	VF	3	0	6	23	16	26	1	2	3	1	2	1
129	23	61	57	M	p	Y	Y	shockable	VF	4	0	6	19	16	26	1	2	3	1	2	1
143	25	60	55	M	p	Y	Y	shockable	VF	4	0	6	23	12	37	1	2	9	1	1	2
143	17	100	52	M	h	Y	Y	shockable	VF	3	0	6	11	16	37	1	2	9	1	1	2
143	24	80	52	M	p	Y	Y	shockable	VF	4	0	6	23	9	37	1	2	9	1	1	2
143	15	100	55	M	p	Y	Y	shockable	VF	3	0	6	11	9	37	1	2	9	1	1	2
143	26	100	54	M	p	Y	Y	shockable	VF	3	0	6	23	16	37	1	2	9	1	1	2
143	21	90	52	M	p	Y	Y	shockable	VF	4	0	6	19	9	37	1	2	9	1	1	2
143	22	90	58	M	h	Y	Y	shockable	VF	3	0	6	19	12	37	1	2	9	1	1	2
143	23	80	57	M	p	Y	Y	shockable	VF	4	0	6	19	16	37	1	2	9	1	1	2
143	16	100	57	M	p	Y	Y	shockable	VF	3	0	6	11	12	37	1	2	9	1	1	2
156	16	100	57	M	p	Y	Y	shockable	VF	3	0	6	11	12	45	2	1	15	3	2	2
156	26	100	54	M	p	Y	Y	shockable	VF	3	0	6	23	16	45	2	1	15	3	2	2
156	15	100	55	M	p	Y	Y	shockable	VF	3	0	6	11	9	45	2	1	15	3	2	2
156	23	100	57	M	p	Y	Y	shockable	VF	4	0	6	19	16	45	2	1	15	3	2	2
156	17	100	52	M	h	Y	Y	shockable	VF	3	0	6	11	16	45	2	1	15	3	2	2
156	21	100	52	M	p	Y	Y	shockable	VF	4	0	6	19	9	45	2	1	15	3	2	2
156	24	100	52	M	p	Y	Y	shockable	VF	4	0	6	23	9	45	2	1	15	3	2	2
156	22	100	58	M	h	Y	Y	shockable	VF	3	0	6	19	12	45	2	1	15	3	2	2
156	25	100	55	M	p	Y	Y	shockable	VF	4	0	6	23	12	45	2	1	15	3	2	2
164	22	71	58	M	h	Y	Y	shockable	VF	3	0	6	19	12	50	3	1	21	4	1	1
164	17	70	52	M	h	Y	Y	shockable	VF	3	0	6	11	16	50	3	1	21	4	1	1
164	23	80	57	M	p	Y	Y	shockable	VF	4	0	6	19	16	50	3	1	21	4	1	1
164	16	70	57	M	p	Y	Y	shockable	VF	3	0	6	11	12	50	3	1	21	4	1	1
164	24	90	52	M	p	Y	Y	shockable	VF	4	0	6	23	9	50	3	1	21	4	1	1
164	26	80	54	M	p	Y	Y	shockable	VF	3	0	6	23	16	50	3	1	21	4	1	1
164	25	80	55	M	p	Y	Y	shockable	VF	4	0	6	23	12	50	3	1	21	4	1	1
164	21	70	52	M	p	Y	Y	shockable	VF	4	0	6	19	9	50	3	1	21	4	1	1
164	15	70	55	M	p	Y	Y	shockable	VF	3	0	6	11	9	50	3	1	21	4	1	1
178	17	80	52	M	h	Y	Y	shockable	VF	3	0	6	11	16	61	3	1	23	4	1	1
178	23	80	57	M	p	Y	Y	shockable	VF	4	0	6	19	16	61	3	1	23	4	1	1
178	26	80	54	M	p	Y	Y	shockable	VF	3	0	6	23	16	61	3	1	23	4	1	1
178	22	80	58	M	h	Y	Y	shockable	VF	3	0	6	19	12	61	3	1	23	4	1	1
178	25	80	55	M	p	Y	Y	shockable	VF	4	0	6	23	12	61	3	1	23	4	1	1
178	24	79	52	M	p	Y	Y	shockable	VF	4	0	6	23	9	61	3	1	23	4	1	1
178	21	80	52	M	p	Y	Y	shockable	VF	4	0	6	19	9	61	3	1	23	4	1	1
178	15	60	55	M	p	Y	Y	shockable	VF	3	0	6	11	9	61	3	1	23	4	1	1
178	16	60	57	M	p	Y	Y	shockable	VF	3	0	6	11	12	61	3	1	23	4	1	1
18	23	100	57	M	p	Y	Y	shockable	VF	4	0	6	19	16	43	2	1	17	3	1	1
18	17	99	52	M	h	Y	Y	shockable	VF	3	0	6	11	16	43	2	1	17	3	1	1
18	16	100	57	M	p	Y	Y	shockable	VF	3	0	6	11	12	43	2	1	17	3	1	1
18	22	100	58	M	h	Y	Y	shockable	VF	3	0	6	19	12	43	2	1	17	3	1	1
18	15	99	55	M	p	Y	Y	shockable	VF	3	0	6	11	9	43	2	1	17	3	1	1
18	25	100	55	M	p	Y	Y	shockable	VF	4	0	6	23	12	43	2	1	17	3	1	1
18	24	100	52	M	p	Y	Y	shockable	VF	4	0	6	23	9	43	2	1	17	3	1	1
18	21	100	52	M	p	Y	Y	shockable	VF	4	0	6	19	9	43	2	1	17	3	1	1
18	26	69	54	M	p	Y	Y	shockable	VF	3	0	6	23	16	43	2	1	17	3	1	1
19	15	70	55	M	p	Y	Y	shockable	VF	3	0	6	11	9	39	1	1	10	2	1	1
19	17	70	52	M	h	Y	Y	shockable	VF	3	0	6	11	16	39	1	1	10	2	1	1
19	25	10	55	M	p	Y	Y	shockable	VF	4	0	6	23	12	39	1	1	10	2	1	1
19	22	80	58	M	h	Y	Y	shockable	VF	3	0	6	19	12	39	1	1	10	2	1	1
19	23	70	57	M	p	Y	Y	shockable	VF	4	0	6	19	16	39	1	1	10	2	1	1
19	26	61	54	M	p	Y	Y	shockable	VF	3	0	6	23	16	39	1	1	10	2	1	1
19	16	70	57	M	p	Y	Y	shockable	VF	3	0	6	11	12	39	1	1	10	2	1	1
19	24	60	52	M	p	Y	Y	shockable	VF	4	0	6	23	9	39	1	1	10	2	1	1
19	21	69	52	M	p	Y	Y	shockable	VF	4	0	6	19	9	39	1	1	10	2	1	1
20	15	76	55	M	p	Y	Y	shockable	VF	3	0	6	11	9	39	1	1	12	2	2	2
20	22	54	58	M	h	Y	Y	shockable	VF	3	0	6	19	12	39	1	1	12	2	2	2
20	26	65	54	M	p	Y	Y	shockable	VF	3	0	6	23	16	39	1	1	12	2	2	2
20	25	59	55	M	p	Y	Y	shockable	VF	4	0	6	23	12	39	1	1	12	2	2	2
20	17	70	52	M	h	Y	Y	shockable	VF	3	0	6	11	16	39	1	1	12	2	2	2
20	16	71	57	M	p	Y	Y	shockable	VF	3	0	6	11	12	39	1	1	12	2	2	2
20	23	73	57	M	p	Y	Y	shockable	VF	4	0	6	19	16	39	1	1	12	2	2	2
20	21	85	52	M	p	Y	Y	shockable	VF	4	0	6	19	9	39	1	1	12	2	2	2
20	24	63	52	M	p	Y	Y	shockable	VF	4	0	6	23	9	39	1	1	12	2	2	2
206	24	60	52	M	p	Y	Y	shockable	VF	4	0	6	23	9	44	2	1	16	3	2	1
206	21	50	52	M	p	Y	Y	shockable	VF	4	0	6	19	9	44	2	1	16	3	2	1
206	15	60	55	M	p	Y	Y	shockable	VF	3	0	6	11	9	44	2	1	16	3	2	1
206	16	60	57	M	p	Y	Y	shockable	VF	3	0	6	11	12	44	2	1	16	3	2	1
206	22	60	58	M	h	Y	Y	shockable	VF	3	0	6	19	12	44	2	1	16	3	2	1
206	17	60	52	M	h	Y	Y	shockable	VF	3	0	6	11	16	44	2	1	16	3	2	1
206	25	40	55	M	p	Y	Y	shockable	VF	4	0	6	23	12	44	2	1	16	3	2	1
206	23	40	57	M	p	Y	Y	shockable	VF	4	0	6	19	16	44	2	1	16	3	2	1
206	26	30	54	M	p	Y	Y	shockable	VF	3	0	6	23	16	44	2	1	16	3	2	1
22	15	100	55	M	p	Y	Y	shockable	VF	3	0	6	11	9	37	1	1	11	2	1	2
22	22	86	58	M	h	Y	Y	shockable	VF	3	0	6	19	12	37	1	1	11	2	1	2
22	16	96	57	M	p	Y	Y	shockable	VF	3	0	6	11	12	37	1	1	11	2	1	2
22	23	89	57	M	p	Y	Y	shockable	VF	4	0	6	19	16	37	1	1	11	2	1	2
22	26	94	54	M	p	Y	Y	shockable	VF	3	0	6	23	16	37	1	1	11	2	1	2
22	17	91	52	M	h	Y	Y	shockable	VF	3	0	6	11	16	37	1	1	11	2	1	2
22	21	92	52	M	p	Y	Y	shockable	VF	4	0	6	19	9	37	1	1	11	2	1	2
22	25	84	55	M	p	Y	Y	shockable	VF	4	0	6	23	12	37	1	1	11	2	1	2
22	24	86	52	M	p	Y	Y	shockable	VF	4	0	6	23	9	37	1	1	11	2	1	2
228	26	81	54	M	p	Y	Y	shockable	VF	3	0	6	23	16	41	2	1	14	2	1	1
228	25	77	55	M	p	Y	Y	shockable	VF	4	0	6	23	12	41	2	1	14	2	1	1
228	16	77	57	M	p	Y	Y	shockable	VF	3	0	6	11	12	41	2	1	14	2	1	1
228	15	85	55	M	p	Y	Y	shockable	VF	3	0	6	11	9	41	2	1	14	2	1	1
228	24	77	52	M	p	Y	Y	shockable	VF	4	0	6	23	9	41	2	1	14	2	1	1
228	21	85	52	M	p	Y	Y	shockable	VF	4	0	6	19	9	41	2	1	14	2	1	1
228	17	81	52	M	h	Y	Y	shockable	VF	3	0	6	11	16	41	2	1	14	2	1	1
228	22	82	58	M	h	Y	Y	shockable	VF	3	0	6	19	12	41	2	1	14	2	1	1
228	23	85	57	M	p	Y	Y	shockable	VF	4	0	6	19	16	41	2	1	14	2	1	1
23	26	50	54	M	p	Y	Y	shockable	VF	3	0	6	23	16	35	1	2	6	1	1	1
23	21	50	52	M	p	Y	Y	shockable	VF	4	0	6	19	9	35	1	2	6	1	1	1
23	15	49	55	M	p	Y	Y	shockable	VF	3	0	6	11	9	35	1	2	6	1	1	1
23	17	52	52	M	h	Y	Y	shockable	VF	3	0	6	11	16	35	1	2	6	1	1	1
23	16	31	57	M	p	Y	Y	shockable	VF	3	0	6	11	12	35	1	2	6	1	1	1
23	24	50	52	M	p	Y	Y	shockable	VF	4	0	6	23	9	35	1	2	6	1	1	1
23	25	11	55	M	p	Y	Y	shockable	VF	4	0	6	23	12	35	1	2	6	1	1	1
23	23	49	57	M	p	Y	Y	shockable	VF	4	0	6	19	16	35	1	2	6	1	1	1
23	22	51	58	M	h	Y	Y	shockable	VF	3	0	6	19	12	35	1	2	6	1	1	1
230	24	50	52	M	p	Y	Y	shockable	VF	4	0	6	23	9	45	2	1	20	4	1	1
230	17	70	52	M	h	Y	Y	shockable	VF	3	0	6	11	16	45	2	1	20	4	1	1
230	21	60	52	M	p	Y	Y	shockable	VF	4	0	6	19	9	45	2	1	20	4	1	1
230	22	70	58	M	h	Y	Y	shockable	VF	3	0	6	19	12	45	2	1	20	4	1	1
230	16	80	57	M	p	Y	Y	shockable	VF	3	0	6	11	12	45	2	1	20	4	1	1
230	25	60	55	M	p	Y	Y	shockable	VF	4	0	6	23	12	45	2	1	20	4	1	1
230	23	50	57	M	p	Y	Y	shockable	VF	4	0	6	19	16	45	2	1	20	4	1	1
230	15	90	55	M	p	Y	Y	shockable	VF	3	0	6	11	9	45	2	1	20	4	1	1
230	26	50	54	M	p	Y	Y	shockable	VF	3	0	6	23	16	45	2	1	20	4	1	1
234	26	57	54	M	p	Y	Y	shockable	VF	3	0	6	23	16	41	2	2	17	3	1	1
234	22	32	58	M	h	Y	Y	shockable	VF	3	0	6	19	12	41	2	2	17	3	1	1
234	15	87	55	M	p	Y	Y	shockable	VF	3	0	6	11	9	41	2	2	17	3	1	1
234	23	27	57	M	p	Y	Y	shockable	VF	4	0	6	19	16	41	2	2	17	3	1	1
234	16	78	57	M	p	Y	Y	shockable	VF	3	0	6	11	12	41	2	2	17	3	1	1
234	17	64	52	M	h	Y	Y	shockable	VF	3	0	6	11	16	41	2	2	17	3	1	1
234	21	67	52	M	p	Y	Y	shockable	VF	4	0	6	19	9	41	2	2	17	3	1	1
234	24	85	52	M	p	Y	Y	shockable	VF	4	0	6	23	9	41	2	2	17	3	1	1
234	25	65	55	M	p	Y	Y	shockable	VF	4	0	6	23	12	41	2	2	17	3	1	1
243	25	60	55	M	p	Y	Y	shockable	VF	4	0	6	23	12	42	2	1	16	3	1	2
243	22	100	58	M	h	Y	Y	shockable	VF	3	0	6	19	12	42	2	1	16	3	1	2
243	24	70	52	M	p	Y	Y	shockable	VF	4	0	6	23	9	42	2	1	16	3	1	2
243	23	70	57	M	p	Y	Y	shockable	VF	4	0	6	19	16	42	2	1	16	3	1	2
243	15	80	55	M	p	Y	Y	shockable	VF	3	0	6	11	9	42	2	1	16	3	1	2
243	17	69	52	M	h	Y	Y	shockable	VF	3	0	6	11	16	42	2	1	16	3	1	2
243	26	70	54	M	p	Y	Y	shockable	VF	3	0	6	23	16	42	2	1	16	3	1	2
243	21	100	52	M	p	Y	Y	shockable	VF	4	0	6	19	9	42	2	1	16	3	1	2
243	16	80	57	M	p	Y	Y	shockable	VF	3	0	6	11	12	42	2	1	16	3	1	2
25	15	75	55	M	p	Y	Y	shockable	VF	3	0	6	11	9	41	2	2	10	2	2	2
25	16	70	57	M	p	Y	Y	shockable	VF	3	0	6	11	12	41	2	2	10	2	2	2
25	22	60	58	M	h	Y	Y	shockable	VF	3	0	6	19	12	41	2	2	10	2	2	2
25	24	72	52	M	p	Y	Y	shockable	VF	4	0	6	23	9	41	2	2	10	2	2	2
25	17	71	52	M	h	Y	Y	shockable	VF	3	0	6	11	16	41	2	2	10	2	2	2
25	26	70	54	M	p	Y	Y	shockable	VF	3	0	6	23	16	41	2	2	10	2	2	2
25	25	58	55	M	p	Y	Y	shockable	VF	4	0	6	23	12	41	2	2	10	2	2	2
25	23	66	57	M	p	Y	Y	shockable	VF	4	0	6	19	16	41	2	2	10	2	2	2
25	21	76	52	M	p	Y	Y	shockable	VF	4	0	6	19	9	41	2	2	10	2	2	2
257	24	99	52	M	p	Y	Y	shockable	VF	4	0	6	23	9	43	2	1	15	3	1	2
257	22	98	58	M	h	Y	Y	shockable	VF	3	0	6	19	12	43	2	1	15	3	1	2
257	25	88	55	M	p	Y	Y	shockable	VF	4	0	6	23	12	43	2	1	15	3	1	2
257	15	96	55	M	p	Y	Y	shockable	VF	3	0	6	11	9	43	2	1	15	3	1	2
257	23	92	57	M	p	Y	Y	shockable	VF	4	0	6	19	16	43	2	1	15	3	1	2
257	17	99	52	M	h	Y	Y	shockable	VF	3	0	6	11	16	43	2	1	15	3	1	2
257	26	94	54	M	p	Y	Y	shockable	VF	3	0	6	23	16	43	2	1	15	3	1	2
257	21	81	52	M	p	Y	Y	shockable	VF	4	0	6	19	9	43	2	1	15	3	1	2
257	16	99	57	M	p	Y	Y	shockable	VF	3	0	6	11	12	43	2	1	15	3	1	2
265	21	90	52	M	p	Y	Y	shockable	VF	4	0	6	19	9	43	2	2	18	3	2	2
265	26	90	54	M	p	Y	Y	shockable	VF	3	0	6	23	16	43	2	2	18	3	2	2
265	22	90	58	M	h	Y	Y	shockable	VF	3	0	6	19	12	43	2	2	18	3	2	2
265	24	90	52	M	p	Y	Y	shockable	VF	4	0	6	23	9	43	2	2	18	3	2	2
265	16	90	57	M	p	Y	Y	shockable	VF	3	0	6	11	12	43	2	2	18	3	2	2
265	23	80	57	M	p	Y	Y	shockable	VF	4	0	6	19	16	43	2	2	18	3	2	2
265	25	90	55	M	p	Y	Y	shockable	VF	4	0	6	23	12	43	2	2	18	3	2	2
265	17	90	52	M	h	Y	Y	shockable	VF	3	0	6	11	16	43	2	2	18	3	2	2
265	15	90	55	M	p	Y	Y	shockable	VF	3	0	6	11	9	43	2	2	18	3	2	2
27	21	90	52	M	p	Y	Y	shockable	VF	4	0	6	19	9	35	1	2	9	1	1	1
27	17	50	52	M	h	Y	Y	shockable	VF	3	0	6	11	16	35	1	2	9	1	1	1
27	23	90	57	M	p	Y	Y	shockable	VF	4	0	6	19	16	35	1	2	9	1	1	1
27	26	70	54	M	p	Y	Y	shockable	VF	3	0	6	23	16	35	1	2	9	1	1	1
27	15	70	55	M	p	Y	Y	shockable	VF	3	0	6	11	9	35	1	2	9	1	1	1
27	16	99	57	M	p	Y	Y	shockable	VF	3	0	6	11	12	35	1	2	9	1	1	1
27	24	70	52	M	p	Y	Y	shockable	VF	4	0	6	23	9	35	1	2	9	1	1	1
27	22	90	58	M	h	Y	Y	shockable	VF	3	0	6	19	12	35	1	2	9	1	1	1
27	25	10	55	M	p	Y	Y	shockable	VF	4	0	6	23	12	35	1	2	9	1	1	1
28	24	90	52	M	p	Y	Y	shockable	VF	4	0	6	23	9	39	1	1	15	3	1	2
28	21	90	52	M	p	Y	Y	shockable	VF	4	0	6	19	9	39	1	1	15	3	1	2
28	15	80	55	M	p	Y	Y	shockable	VF	3	0	6	11	9	39	1	1	15	3	1	2
28	16	70	57	M	p	Y	Y	shockable	VF	3	0	6	11	12	39	1	1	15	3	1	2
28	17	50	52	M	h	Y	Y	shockable	VF	3	0	6	11	16	39	1	1	15	3	1	2
28	22	90	58	M	h	Y	Y	shockable	VF	3	0	6	19	12	39	1	1	15	3	1	2
28	26	50	54	M	p	Y	Y	shockable	VF	3	0	6	23	16	39	1	1	15	3	1	2
28	25	90	55	M	p	Y	Y	shockable	VF	4	0	6	23	12	39	1	1	15	3	1	2
28	23	50	57	M	p	Y	Y	shockable	VF	4	0	6	19	16	39	1	1	15	3	1	2
282	17	50	52	M	h	Y	Y	shockable	VF	3	0	6	11	16	43	2	1	18	3	1	2
282	23	50	57	M	p	Y	Y	shockable	VF	4	0	6	19	16	43	2	1	18	3	1	2
282	15	50	55	M	p	Y	Y	shockable	VF	3	0	6	11	9	43	2	1	18	3	1	2
282	21	41	52	M	p	Y	Y	shockable	VF	4	0	6	19	9	43	2	1	18	3	1	2
282	16	50	57	M	p	Y	Y	shockable	VF	3	0	6	11	12	43	2	1	18	3	1	2
282	25	40	55	M	p	Y	Y	shockable	VF	4	0	6	23	12	43	2	1	18	3	1	2
282	22	40	58	M	h	Y	Y	shockable	VF	3	0	6	19	12	43	2	1	18	3	1	2
282	26	60	54	M	p	Y	Y	shockable	VF	3	0	6	23	16	43	2	1	18	3	1	2
282	24	50	52	M	p	Y	Y	shockable	VF	4	0	6	23	9	43	2	1	18	3	1	2
29	22	100	58	M	h	Y	Y	shockable	VF	3	0	6	19	12	39	1	1	11	2	1	2
29	16	100	57	M	p	Y	Y	shockable	VF	3	0	6	11	12	39	1	1	11	2	1	2
29	21	100	52	M	p	Y	Y	shockable	VF	4	0	6	19	9	39	1	1	11	2	1	2
29	25	100	55	M	p	Y	Y	shockable	VF	4	0	6	23	12	39	1	1	11	2	1	2
29	17	100	52	M	h	Y	Y	shockable	VF	3	0	6	11	16	39	1	1	11	2	1	2
29	26	100	54	M	p	Y	Y	shockable	VF	3	0	6	23	16	39	1	1	11	2	1	2
29	23	100	57	M	p	Y	Y	shockable	VF	4	0	6	19	16	39	1	1	11	2	1	2
29	15	100	55	M	p	Y	Y	shockable	VF	3	0	6	11	9	39	1	1	11	2	1	2
29	24	100	52	M	p	Y	Y	shockable	VF	4	0	6	23	9	39	1	1	11	2	1	2
297	22	51	58	M	h	Y	Y	shockable	VF	3	0	6	19	12	40	2	1	13	2	2	2
297	25	52	55	M	p	Y	Y	shockable	VF	4	0	6	23	12	40	2	1	13	2	2	2
297	16	51	57	M	p	Y	Y	shockable	VF	3	0	6	11	12	40	2	1	13	2	2	2
297	24	50	52	M	p	Y	Y	shockable	VF	4	0	6	23	9	40	2	1	13	2	2	2
297	15	49	55	M	p	Y	Y	shockable	VF	3	0	6	11	9	40	2	1	13	2	2	2
297	21	48	52	M	p	Y	Y	shockable	VF	4	0	6	19	9	40	2	1	13	2	2	2
297	17	52	52	M	h	Y	Y	shockable	VF	3	0	6	11	16	40	2	1	13	2	2	2
297	26	51	54	M	p	Y	Y	shockable	VF	3	0	6	23	16	40	2	1	13	2	2	2
297	23	49	57	M	p	Y	Y	shockable	VF	4	0	6	19	16	40	2	1	13	2	2	2
30	25	90	55	M	p	Y	Y	shockable	VF	4	0	6	23	12	39	1	1	10	2	1	1
30	15	90	55	M	p	Y	Y	shockable	VF	3	0	6	11	9	39	1	1	10	2	1	1
30	17	90	52	M	h	Y	Y	shockable	VF	3	0	6	11	16	39	1	1	10	2	1	1
30	21	90	52	M	p	Y	Y	shockable	VF	4	0	6	19	9	39	1	1	10	2	1	1
30	23	90	57	M	p	Y	Y	shockable	VF	4	0	6	19	16	39	1	1	10	2	1	1
30	22	90	58	M	h	Y	Y	shockable	VF	3	0	6	19	12	39	1	1	10	2	1	1
30	24	90	52	M	p	Y	Y	shockable	VF	4	0	6	23	9	39	1	1	10	2	1	1
30	26	90	54	M	p	Y	Y	shockable	VF	3	0	6	23	16	39	1	1	10	2	1	1
30	16	90	57	M	p	Y	Y	shockable	VF	3	0	6	11	12	39	1	1	10	2	1	1
303	17	100	52	M	h	Y	Y	shockable	VF	3	0	6	11	16	46	2	1	16	3	2	2
303	15	99	55	M	p	Y	Y	shockable	VF	3	0	6	11	9	46	2	1	16	3	2	2
303	25	94	55	M	p	Y	Y	shockable	VF	4	0	6	23	12	46	2	1	16	3	2	2
303	24	94	52	M	p	Y	Y	shockable	VF	4	0	6	23	9	46	2	1	16	3	2	2
303	22	92	58	M	h	Y	Y	shockable	VF	3	0	6	19	12	46	2	1	16	3	2	2
303	16	100	57	M	p	Y	Y	shockable	VF	3	0	6	11	12	46	2	1	16	3	2	2
303	21	93	52	M	p	Y	Y	shockable	VF	4	0	6	19	9	46	2	1	16	3	2	2
303	26	91	54	M	p	Y	Y	shockable	VF	3	0	6	23	16	46	2	1	16	3	2	2
303	23	91	57	M	p	Y	Y	shockable	VF	4	0	6	19	16	46	2	1	16	3	2	2
304	15	91	55	M	p	Y	Y	shockable	VF	3	0	6	11	9	46	2	1	15	3	1	1
304	24	95	52	M	p	Y	Y	shockable	VF	4	0	6	23	9	46	2	1	15	3	1	1
304	25	95	55	M	p	Y	Y	shockable	VF	4	0	6	23	12	46	2	1	15	3	1	1
304	17	94	52	M	h	Y	Y	shockable	VF	3	0	6	11	16	46	2	1	15	3	1	1
304	22	95	58	M	h	Y	Y	shockable	VF	3	0	6	19	12	46	2	1	15	3	1	1
304	16	94	57	M	p	Y	Y	shockable	VF	3	0	6	11	12	46	2	1	15	3	1	1
304	23	90	57	M	p	Y	Y	shockable	VF	4	0	6	19	16	46	2	1	15	3	1	1
304	21	94	52	M	p	Y	Y	shockable	VF	4	0	6	19	9	46	2	1	15	3	1	1
304	26	96	54	M	p	Y	Y	shockable	VF	3	0	6	23	16	46	2	1	15	3	1	1
314	16	50	57	M	p	Y	Y	shockable	VF	3	0	6	11	12	49	2	1	22	4	1	2
314	15	80	55	M	p	Y	Y	shockable	VF	3	0	6	11	9	49	2	1	22	4	1	2
314	22	0	58	M	h	Y	Y	shockable	VF	3	0	6	19	12	49	2	1	22	4	1	2
314	17	0	52	M	h	Y	Y	shockable	VF	3	0	6	11	16	49	2	1	22	4	1	2
314	21	0	52	M	p	Y	Y	shockable	VF	4	0	6	19	9	49	2	1	22	4	1	2
314	24	0	52	M	p	Y	Y	shockable	VF	4	0	6	23	9	49	2	1	22	4	1	2
314	26	0	54	M	p	Y	Y	shockable	VF	3	0	6	23	16	49	2	1	22	4	1	2
314	25	0	55	M	p	Y	Y	shockable	VF	4	0	6	23	12	49	2	1	22	4	1	2
314	23	0	57	M	p	Y	Y	shockable	VF	4	0	6	19	16	49	2	1	22	4	1	2
318	15	70	55	M	p	Y	Y	shockable	VF	3	0	6	11	9	45	2	1	18	3	1	2
318	16	75	57	M	p	Y	Y	shockable	VF	3	0	6	11	12	45	2	1	18	3	1	2
318	17	70	52	M	h	Y	Y	shockable	VF	3	0	6	11	16	45	2	1	18	3	1	2
318	26	65	54	M	p	Y	Y	shockable	VF	3	0	6	23	16	45	2	1	18	3	1	2
318	22	70	58	M	h	Y	Y	shockable	VF	3	0	6	19	12	45	2	1	18	3	1	2
318	23	65	57	M	p	Y	Y	shockable	VF	4	0	6	19	16	45	2	1	18	3	1	2
318	21	70	52	M	p	Y	Y	shockable	VF	4	0	6	19	9	45	2	1	18	3	1	2
318	25	40	55	M	p	Y	Y	shockable	VF	4	0	6	23	12	45	2	1	18	3	1	2
318	24	65	52	M	p	Y	Y	shockable	VF	4	0	6	23	9	45	2	1	18	3	1	2
323	23	80	57	M	p	Y	Y	shockable	VF	4	0	6	19	16	44	2	1	18	3	2	2
323	21	80	52	M	p	Y	Y	shockable	VF	4	0	6	19	9	44	2	1	18	3	2	2
323	17	80	52	M	h	Y	Y	shockable	VF	3	0	6	11	16	44	2	1	18	3	2	2
323	15	80	55	M	p	Y	Y	shockable	VF	3	0	6	11	9	44	2	1	18	3	2	2
323	26	80	54	M	p	Y	Y	shockable	VF	3	0	6	23	16	44	2	1	18	3	2	2
323	22	80	58	M	h	Y	Y	shockable	VF	3	0	6	19	12	44	2	1	18	3	2	2
323	24	80	52	M	p	Y	Y	shockable	VF	4	0	6	23	9	44	2	1	18	3	2	2
323	16	80	57	M	p	Y	Y	shockable	VF	3	0	6	11	12	44	2	1	18	3	2	2
323	25	80	55	M	p	Y	Y	shockable	VF	4	0	6	23	12	44	2	1	18	3	2	2
332	15	79	55	M	p	Y	Y	shockable	VF	3	0	6	11	9	51	3	1	21	4	2	1
332	23	80	57	M	p	Y	Y	shockable	VF	4	0	6	19	16	51	3	1	21	4	2	1
332	16	70	57	M	p	Y	Y	shockable	VF	3	0	6	11	12	51	3	1	21	4	2	1
332	22	70	58	M	h	Y	Y	shockable	VF	3	0	6	19	12	51	3	1	21	4	2	1
332	17	60	52	M	h	Y	Y	shockable	VF	3	0	6	11	16	51	3	1	21	4	2	1
332	26	29	54	M	p	Y	Y	shockable	VF	3	0	6	23	16	51	3	1	21	4	2	1
332	24	29	52	M	p	Y	Y	shockable	VF	4	0	6	23	9	51	3	1	21	4	2	1
332	21	59	52	M	p	Y	Y	shockable	VF	4	0	6	19	9	51	3	1	21	4	2	1
332	25	60	55	M	p	Y	Y	shockable	VF	4	0	6	23	12	51	3	1	21	4	2	1
333	17	90	52	M	h	Y	Y	shockable	VF	3	0	6	11	16	51	3	1	24	4	2	2
333	23	80	57	M	p	Y	Y	shockable	VF	4	0	6	19	16	51	3	1	24	4	2	2
333	26	90	54	M	p	Y	Y	shockable	VF	3	0	6	23	16	51	3	1	24	4	2	2
333	25	90	55	M	p	Y	Y	shockable	VF	4	0	6	23	12	51	3	1	24	4	2	2
333	15	90	55	M	p	Y	Y	shockable	VF	3	0	6	11	9	51	3	1	24	4	2	2
333	21	90	52	M	p	Y	Y	shockable	VF	4	0	6	19	9	51	3	1	24	4	2	2
333	22	89	58	M	h	Y	Y	shockable	VF	3	0	6	19	12	51	3	1	24	4	2	2
333	24	90	52	M	p	Y	Y	shockable	VF	4	0	6	23	9	51	3	1	24	4	2	2
333	16	92	57	M	p	Y	Y	shockable	VF	3	0	6	11	12	51	3	1	24	4	2	2
335	16	98	57	M	p	Y	Y	shockable	VF	3	0	6	11	12	39	1	1	11	2	2	2
335	17	94	52	M	h	Y	Y	shockable	VF	3	0	6	11	16	39	1	1	11	2	2	2
335	15	100	55	M	p	Y	Y	shockable	VF	3	0	6	11	9	39	1	1	11	2	2	2
335	25	91	55	M	p	Y	Y	shockable	VF	4	0	6	23	12	39	1	1	11	2	2	2
335	22	100	58	M	h	Y	Y	shockable	VF	3	0	6	19	12	39	1	1	11	2	2	2
335	26	100	54	M	p	Y	Y	shockable	VF	3	0	6	23	16	39	1	1	11	2	2	2
335	21	100	52	M	p	Y	Y	shockable	VF	4	0	6	19	9	39	1	1	11	2	2	2
335	23	100	57	M	p	Y	Y	shockable	VF	4	0	6	19	16	39	1	1	11	2	2	2
335	24	94	52	M	p	Y	Y	shockable	VF	4	0	6	23	9	39	1	1	11	2	2	2
374	23	96	57	M	p	Y	Y	shockable	VF	4	0	6	19	16	53	3	1	25	4	1	2
374	15	97	55	M	p	Y	Y	shockable	VF	3	0	6	11	9	53	3	1	25	4	1	2
374	21	96	52	M	p	Y	Y	shockable	VF	4	0	6	19	9	53	3	1	25	4	1	2
374	24	100	52	M	p	Y	Y	shockable	VF	4	0	6	23	9	53	3	1	25	4	1	2
374	17	99	52	M	h	Y	Y	shockable	VF	3	0	6	11	16	53	3	1	25	4	1	2
374	16	99	57	M	p	Y	Y	shockable	VF	3	0	6	11	12	53	3	1	25	4	1	2
374	26	98	54	M	p	Y	Y	shockable	VF	3	0	6	23	16	53	3	1	25	4	1	2
374	22	100	58	M	h	Y	Y	shockable	VF	3	0	6	19	12	53	3	1	25	4	1	2
374	25	94	55	M	p	Y	Y	shockable	VF	4	0	6	23	12	53	3	1	25	4	1	2
38	26	90	54	M	p	Y	Y	shockable	VF	3	0	6	23	16	49	2	1	20	4	2	1
38	25	100	55	M	p	Y	Y	shockable	VF	4	0	6	23	12	49	2	1	20	4	2	1
38	15	100	55	M	p	Y	Y	shockable	VF	3	0	6	11	9	49	2	1	20	4	2	1
38	23	90	57	M	p	Y	Y	shockable	VF	4	0	6	19	16	49	2	1	20	4	2	1
38	21	90	52	M	p	Y	Y	shockable	VF	4	0	6	19	9	49	2	1	20	4	2	1
38	17	100	52	M	h	Y	Y	shockable	VF	3	0	6	11	16	49	2	1	20	4	2	1
38	16	100	57	M	p	Y	Y	shockable	VF	3	0	6	11	12	49	2	1	20	4	2	1
38	22	90	58	M	h	Y	Y	shockable	VF	3	0	6	19	12	49	2	1	20	4	2	1
38	24	100	52	M	p	Y	Y	shockable	VF	4	0	6	23	9	49	2	1	20	4	2	1
39	23	90	57	M	p	Y	Y	shockable	VF	4	0	6	19	16	53	3	2	25	4	1	1
39	17	90	52	M	h	Y	Y	shockable	VF	3	0	6	11	16	53	3	2	25	4	1	1
39	21	100	52	M	p	Y	Y	shockable	VF	4	0	6	19	9	53	3	2	25	4	1	1
39	22	100	58	M	h	Y	Y	shockable	VF	3	0	6	19	12	53	3	2	25	4	1	1
39	16	90	57	M	p	Y	Y	shockable	VF	3	0	6	11	12	53	3	2	25	4	1	1
39	15	99	55	M	p	Y	Y	shockable	VF	3	0	6	11	9	53	3	2	25	4	1	1
39	25	90	55	M	p	Y	Y	shockable	VF	4	0	6	23	12	53	3	2	25	4	1	1
39	24	100	52	M	p	Y	Y	shockable	VF	4	0	6	23	9	53	3	2	25	4	1	1
39	26	80	54	M	p	Y	Y	shockable	VF	3	0	6	23	16	53	3	2	25	4	1	1
4	16	100	57	M	p	Y	Y	shockable	VF	3	0	6	11	12	42	2	2	14	2	1	1
4	17	100	52	M	h	Y	Y	shockable	VF	3	0	6	11	16	42	2	2	14	2	1	1
4	24	100	52	M	p	Y	Y	shockable	VF	4	0	6	23	9	42	2	2	14	2	1	1
4	21	100	52	M	p	Y	Y	shockable	VF	4	0	6	19	9	42	2	2	14	2	1	1
4	25	50	55	M	p	Y	Y	shockable	VF	4	0	6	23	12	42	2	2	14	2	1	1
4	15	100	55	M	p	Y	Y	shockable	VF	3	0	6	11	9	42	2	2	14	2	1	1
4	26	50	54	M	p	Y	Y	shockable	VF	3	0	6	23	16	42	2	2	14	2	1	1
4	22	61	58	M	h	Y	Y	shockable	VF	3	0	6	19	12	42	2	2	14	2	1	1
4	23	100	57	M	p	Y	Y	shockable	VF	4	0	6	19	16	42	2	2	14	2	1	1
42	16	100	57	M	p	Y	Y	shockable	VF	3	0	6	11	12	47	2	1	20	4	1	2
42	25	90	55	M	p	Y	Y	shockable	VF	4	0	6	23	12	47	2	1	20	4	1	2
42	17	100	52	M	h	Y	Y	shockable	VF	3	0	6	11	16	47	2	1	20	4	1	2
42	22	100	58	M	h	Y	Y	shockable	VF	3	0	6	19	12	47	2	1	20	4	1	2
42	24	100	52	M	p	Y	Y	shockable	VF	4	0	6	23	9	47	2	1	20	4	1	2
42	26	100	54	M	p	Y	Y	shockable	VF	3	0	6	23	16	47	2	1	20	4	1	2
42	23	90	57	M	p	Y	Y	shockable	VF	4	0	6	19	16	47	2	1	20	4	1	2
42	21	100	52	M	p	Y	Y	shockable	VF	4	0	6	19	9	47	2	1	20	4	1	2
42	15	100	55	M	p	Y	Y	shockable	VF	3	0	6	11	9	47	2	1	20	4	1	2
5	15	99	55	M	p	Y	Y	shockable	VF	3	0	6	11	9	40	2	1	15	3	1	2
5	23	82	57	M	p	Y	Y	shockable	VF	4	0	6	19	16	40	2	1	15	3	1	2
5	24	99	52	M	p	Y	Y	shockable	VF	4	0	6	23	9	40	2	1	15	3	1	2
5	22	98	58	M	h	Y	Y	shockable	VF	3	0	6	19	12	40	2	1	15	3	1	2
5	26	79	54	M	p	Y	Y	shockable	VF	3	0	6	23	16	40	2	1	15	3	1	2
5	16	99	57	M	p	Y	Y	shockable	VF	3	0	6	11	12	40	2	1	15	3	1	2
5	25	99	55	M	p	Y	Y	shockable	VF	4	0	6	23	12	40	2	1	15	3	1	2
5	21	99	52	M	p	Y	Y	shockable	VF	4	0	6	19	9	40	2	1	15	3	1	2
5	17	100	52	M	h	Y	Y	shockable	VF	3	0	6	11	16	40	2	1	15	3	1	2
52	16	80	57	M	p	Y	Y	shockable	VF	3	0	6	11	12	40	2	2	16	3	1	1
52	23	80	57	M	p	Y	Y	shockable	VF	4	0	6	19	16	40	2	2	16	3	1	1
52	26	90	54	M	p	Y	Y	shockable	VF	3	0	6	23	16	40	2	2	16	3	1	1
52	21	80	52	M	p	Y	Y	shockable	VF	4	0	6	19	9	40	2	2	16	3	1	1
52	24	80	52	M	p	Y	Y	shockable	VF	4	0	6	23	9	40	2	2	16	3	1	1
52	15	80	55	M	p	Y	Y	shockable	VF	3	0	6	11	9	40	2	2	16	3	1	1
52	17	70	52	M	h	Y	Y	shockable	VF	3	0	6	11	16	40	2	2	16	3	1	1
52	25	80	55	M	p	Y	Y	shockable	VF	4	0	6	23	12	40	2	2	16	3	1	1
52	22	90	58	M	h	Y	Y	shockable	VF	3	0	6	19	12	40	2	2	16	3	1	1
55	22	50	58	M	h	Y	Y	shockable	VF	3	0	6	19	12	44	2	1	12	2	1	1
55	26	60	54	M	p	Y	Y	shockable	VF	3	0	6	23	16	44	2	1	12	2	1	1
55	15	40	55	M	p	Y	Y	shockable	VF	3	0	6	11	9	44	2	1	12	2	1	1
55	17	50	52	M	h	Y	Y	shockable	VF	3	0	6	11	16	44	2	1	12	2	1	1
55	24	50	52	M	p	Y	Y	shockable	VF	4	0	6	23	9	44	2	1	12	2	1	1
55	23	60	57	M	p	Y	Y	shockable	VF	4	0	6	19	16	44	2	1	12	2	1	1
55	16	50	57	M	p	Y	Y	shockable	VF	3	0	6	11	12	44	2	1	12	2	1	1
55	21	40	52	M	p	Y	Y	shockable	VF	4	0	6	19	9	44	2	1	12	2	1	1
55	25	60	55	M	p	Y	Y	shockable	VF	4	0	6	23	12	44	2	1	12	2	1	1
57	23	95	57	M	p	Y	Y	shockable	VF	4	0	6	19	16	47	2	2	18	3	2	2
57	26	80	54	M	p	Y	Y	shockable	VF	3	0	6	23	16	47	2	2	18	3	2	2
57	21	90	52	M	p	Y	Y	shockable	VF	4	0	6	19	9	47	2	2	18	3	2	2
57	22	95	58	M	h	Y	Y	shockable	VF	3	0	6	19	12	47	2	2	18	3	2	2
57	15	95	55	M	p	Y	Y	shockable	VF	3	0	6	11	9	47	2	2	18	3	2	2
57	16	90	57	M	p	Y	Y	shockable	VF	3	0	6	11	12	47	2	2	18	3	2	2
57	25	80	55	M	p	Y	Y	shockable	VF	4	0	6	23	12	47	2	2	18	3	2	2
57	17	80	52	M	h	Y	Y	shockable	VF	3	0	6	11	16	47	2	2	18	3	2	2
57	24	95	52	M	p	Y	Y	shockable	VF	4	0	6	23	9	47	2	2	18	3	2	2
59	23	100	57	M	p	Y	Y	shockable	VF	4	0	6	19	16	49	2	1	16	3	1	1
59	15	100	55	M	p	Y	Y	shockable	VF	3	0	6	11	9	49	2	1	16	3	1	1
59	16	100	57	M	p	Y	Y	shockable	VF	3	0	6	11	12	49	2	1	16	3	1	1
59	26	30	54	M	p	Y	Y	shockable	VF	3	0	6	23	16	49	2	1	16	3	1	1
59	21	90	52	M	p	Y	Y	shockable	VF	4	0	6	19	9	49	2	1	16	3	1	1
59	17	100	52	M	h	Y	Y	shockable	VF	3	0	6	11	16	49	2	1	16	3	1	1
59	22	90	58	M	h	Y	Y	shockable	VF	3	0	6	19	12	49	2	1	16	3	1	1
59	24	100	52	M	p	Y	Y	shockable	VF	4	0	6	23	9	49	2	1	16	3	1	1
59	25	90	55	M	p	Y	Y	shockable	VF	4	0	6	23	12	49	2	1	16	3	1	1
6	21	100	52	M	p	Y	Y	shockable	VF	4	0	6	19	9	45	2	1	16	3	1	2
6	15	100	55	M	p	Y	Y	shockable	VF	3	0	6	11	9	45	2	1	16	3	1	2
6	16	100	57	M	p	Y	Y	shockable	VF	3	0	6	11	12	45	2	1	16	3	1	2
6	25	100	55	M	p	Y	Y	shockable	VF	4	0	6	23	12	45	2	1	16	3	1	2
6	24	100	52	M	p	Y	Y	shockable	VF	4	0	6	23	9	45	2	1	16	3	1	2
6	23	100	57	M	p	Y	Y	shockable	VF	4	0	6	19	16	45	2	1	16	3	1	2
6	17	100	52	M	h	Y	Y	shockable	VF	3	0	6	11	16	45	2	1	16	3	1	2
6	26	100	54	M	p	Y	Y	shockable	VF	3	0	6	23	16	45	2	1	16	3	1	2
6	22	100	58	M	h	Y	Y	shockable	VF	3	0	6	19	12	45	2	1	16	3	1	2
68	25	59	55	M	p	Y	Y	shockable	VF	4	0	6	23	12	45	2	1	20	4	1	2
68	15	82	55	M	p	Y	Y	shockable	VF	3	0	6	11	9	45	2	1	20	4	1	2
68	16	81	57	M	p	Y	Y	shockable	VF	3	0	6	11	12	45	2	1	20	4	1	2
68	24	76	52	M	p	Y	Y	shockable	VF	4	0	6	23	9	45	2	1	20	4	1	2
68	22	81	58	M	h	Y	Y	shockable	VF	3	0	6	19	12	45	2	1	20	4	1	2
68	17	82	52	M	h	Y	Y	shockable	VF	3	0	6	11	16	45	2	1	20	4	1	2
68	26	74	54	M	p	Y	Y	shockable	VF	3	0	6	23	16	45	2	1	20	4	1	2
68	21	79	52	M	p	Y	Y	shockable	VF	4	0	6	19	9	45	2	1	20	4	1	2
68	23	75	57	M	p	Y	Y	shockable	VF	4	0	6	19	16	45	2	1	20	4	1	2
7	17	60	52	M	h	Y	Y	shockable	VF	3	0	6	11	16	46	2	2	15	3	1	1
7	22	60	58	M	h	Y	Y	shockable	VF	3	0	6	19	12	46	2	2	15	3	1	1
7	16	60	57	M	p	Y	Y	shockable	VF	3	0	6	11	12	46	2	2	15	3	1	1
7	21	60	52	M	p	Y	Y	shockable	VF	4	0	6	19	9	46	2	2	15	3	1	1
7	25	60	55	M	p	Y	Y	shockable	VF	4	0	6	23	12	46	2	2	15	3	1	1
7	15	60	55	M	p	Y	Y	shockable	VF	3	0	6	11	9	46	2	2	15	3	1	1
7	23	60	57	M	p	Y	Y	shockable	VF	4	0	6	19	16	46	2	2	15	3	1	1
7	26	60	54	M	p	Y	Y	shockable	VF	3	0	6	23	16	46	2	2	15	3	1	1
7	24	60	52	M	p	Y	Y	shockable	VF	4	0	6	23	9	46	2	2	15	3	1	1
71	25	90	55	M	p	Y	Y	shockable	VF	4	0	6	23	12	40	2	2	15	3	1	1
71	26	92	54	M	p	Y	Y	shockable	VF	3	0	6	23	16	40	2	2	15	3	1	1
71	17	90	52	M	h	Y	Y	shockable	VF	3	0	6	11	16	40	2	2	15	3	1	1
71	22	90	58	M	h	Y	Y	shockable	VF	3	0	6	19	12	40	2	2	15	3	1	1
71	16	90	57	M	p	Y	Y	shockable	VF	3	0	6	11	12	40	2	2	15	3	1	1
71	15	90	55	M	p	Y	Y	shockable	VF	3	0	6	11	9	40	2	2	15	3	1	1
71	21	90	52	M	p	Y	Y	shockable	VF	4	0	6	19	9	40	2	2	15	3	1	1
71	23	90	57	M	p	Y	Y	shockable	VF	4	0	6	19	16	40	2	2	15	3	1	1
71	24	90	52	M	p	Y	Y	shockable	VF	4	0	6	23	9	40	2	2	15	3	1	1
72	21	100	52	M	p	Y	Y	shockable	VF	4	0	6	19	9	44	2	1	18	3	2	1
72	17	100	52	M	h	Y	Y	shockable	VF	3	0	6	11	16	44	2	1	18	3	2	1
72	24	100	52	M	p	Y	Y	shockable	VF	4	0	6	23	9	44	2	1	18	3	2	1
72	25	100	55	M	p	Y	Y	shockable	VF	4	0	6	23	12	44	2	1	18	3	2	1
72	23	100	57	M	p	Y	Y	shockable	VF	4	0	6	19	16	44	2	1	18	3	2	1
72	15	100	55	M	p	Y	Y	shockable	VF	3	0	6	11	9	44	2	1	18	3	2	1
72	16	100	57	M	p	Y	Y	shockable	VF	3	0	6	11	12	44	2	1	18	3	2	1
72	26	100	54	M	p	Y	Y	shockable	VF	3	0	6	23	16	44	2	1	18	3	2	1
72	22	100	58	M	h	Y	Y	shockable	VF	3	0	6	19	12	44	2	1	18	3	2	1
75	25	100	55	M	p	Y	Y	shockable	VF	4	0	6	23	12	44	2	2	18	3	2	1
75	21	100	52	M	p	Y	Y	shockable	VF	4	0	6	19	9	44	2	2	18	3	2	1
75	22	100	58	M	h	Y	Y	shockable	VF	3	0	6	19	12	44	2	2	18	3	2	1
75	26	100	54	M	p	Y	Y	shockable	VF	3	0	6	23	16	44	2	2	18	3	2	1
75	23	100	57	M	p	Y	Y	shockable	VF	4	0	6	19	16	44	2	2	18	3	2	1
75	15	100	55	M	p	Y	Y	shockable	VF	3	0	6	11	9	44	2	2	18	3	2	1
75	24	100	52	M	p	Y	Y	shockable	VF	4	0	6	23	9	44	2	2	18	3	2	1
75	16	100	57	M	p	Y	Y	shockable	VF	3	0	6	11	12	44	2	2	18	3	2	1
75	17	100	52	M	h	Y	Y	shockable	VF	3	0	6	11	16	44	2	2	18	3	2	1
76	15	90	55	M	p	Y	Y	shockable	VF	3	0	6	11	9	41	2	1	12	2	2	2
76	23	99	57	M	p	Y	Y	shockable	VF	4	0	6	19	16	41	2	1	12	2	2	2
76	26	94	54	M	p	Y	Y	shockable	VF	3	0	6	23	16	41	2	1	12	2	2	2
76	22	90	58	M	h	Y	Y	shockable	VF	3	0	6	19	12	41	2	1	12	2	2	2
76	25	40	55	M	p	Y	Y	shockable	VF	4	0	6	23	12	41	2	1	12	2	2	2
76	24	94	52	M	p	Y	Y	shockable	VF	4	0	6	23	9	41	2	1	12	2	2	2
76	16	90	57	M	p	Y	Y	shockable	VF	3	0	6	11	12	41	2	1	12	2	2	2
76	17	87	52	M	h	Y	Y	shockable	VF	3	0	6	11	16	41	2	1	12	2	2	2
76	21	90	52	M	p	Y	Y	shockable	VF	4	0	6	19	9	41	2	1	12	2	2	2
9	17	90	52	M	h	Y	Y	shockable	VF	3	0	6	11	16	50	3	2	26	4	2	1
9	22	95	58	M	h	Y	Y	shockable	VF	3	0	6	19	12	50	3	2	26	4	2	1
9	15	95	55	M	p	Y	Y	shockable	VF	3	0	6	11	9	50	3	2	26	4	2	1
9	16	95	57	M	p	Y	Y	shockable	VF	3	0	6	11	12	50	3	2	26	4	2	1
9	23	95	57	M	p	Y	Y	shockable	VF	4	0	6	19	16	50	3	2	26	4	2	1
9	24	95	52	M	p	Y	Y	shockable	VF	4	0	6	23	9	50	3	2	26	4	2	1
9	26	95	54	M	p	Y	Y	shockable	VF	3	0	6	23	16	50	3	2	26	4	2	1
9	25	90	55	M	p	Y	Y	shockable	VF	4	0	6	23	12	50	3	2	26	4	2	1
9	21	70	52	M	p	Y	Y	shockable	VF	4	0	6	19	9	50	3	2	26	4	2	1

## Sheet: variables
Variable	Obs	Unique	Mean	Min	Max	Label
응답자ID	486	54	132.444	1	374	응답자ID
block	486	9	21	15	26	Vignette Number
score	486	59	79.2572	0	100	Willingness score
age	486	5	54.6667	52	58	Age_Vignette
sex	486	1	.	.	.	Sex_Vignette
place	486	2	.	.	.	Place_Vignette
witness	486	1	.	.	.	Witness_Vignette
bcpr	486	1	.	.	.	Bystander CPR_Vignette
aed	486	1	.	.	.	AED analysis
ecg	486	1	.	.	.	ECG at leaving from the scene
defib	486	2	3.44444	3	4	Number of defibrillation
ctoc	486	1	0	0	0	Collapse to call (ATI)
ctoa	486	1	6	6	6	RTI
sti	486	3	17.6667	11	23	STI
tti	486	3	12.3333	9	16	TTI
Q2	486	17	43.7778	26	61	Age of respondents
Q2_R	486	3	1.94444	1	3	Recode of age (<40, 40, >=50)
Q3	486	2	1.2963	1	2	Sex of respondents
Q4	486	19	16.1667	3	26	Career-Year
Q4_R	486	4	2.90741	1	4	Recode Q4 (<10. 10-14, 15-19.	>=20)
Q9	486	2	1.37037	1	2	Experience of ECMO implementation
Q10	486	2	1.48148	1	2	ECMO availability in current working hospital
.
